# Supplementary material for: Protein structural features predict responsiveness to pharmacological chaperone treatment for three lysosomal storage disorders
Source: PLoS Comput Biol. 2021 Sep 16;17(9):e1009370. doi: 10.1371/journal.pcbi.1009370 (PMC8478239; doi:10.1371/journal.pcbi.1009370)
Supplement: S3 Table — (XLSX) [file pcbi.1009370.s006.xlsx]

## Sheet: Sheet 1 - Supporting_Table
Supporting_Table
mutation	Fabry ML	Fabry p0	Fabry p1	Fabry tree	tree p0	tree p1	Pompe ML	Pompe p0	Pompe p1
GA10S	1	0.184312	0.815688	1	0.235294	0.764706	1	0.437442	0.562558
SA12I	1	0.368732	0.631268	0	0.857143	0.142857	1	0.430441	0.569559
VA15L	1	0.659689	0.340311	1	0.39521	0.60479	0	0.730358	0.269642
VA15M	1	0.5249	0.4751	1	0.39521	0.60479	0	0.73603	0.26397
CA16S	0	0.968013	0.0319873	1	0.39521	0.60479	0	0.76358	0.23642
DA24N	0	0.769783	0.230217	1	0.39521	0.60479	0	0.726009	0.273991
GA35S	1	0.213468	0.786532	1	0.235294	0.764706	1	0.414933	0.585067
FA37V	1	0.521885	0.478115	0	0.718954	0.281046	1	0.580142	0.419858
EA41K	1	0.508732	0.491268	1	0.39521	0.60479	1	0.502598	0.497402
SA42N	0	0.91652	0.0834797	0	0.657143	0.342857	0	0.76358	0.23642
TA43I	1	0.525617	0.474383	1	0.39521	0.60479	0	0.738844	0.261156
GA46E	1	0.224062	0.775938	1	0.235294	0.764706	1	0.569043	0.430957
RA48W	0	0.72808	0.27192	0	0.718954	0.281046	1	0.63418	0.36582
RA48Q	0	0.747972	0.252028	0	0.718954	0.281046	1	0.63418	0.36582
LA66P	1	0.565784	0.434216	0	0.718954	0.281046	1	0.506122	0.493878
VA78A	1	0.528984	0.471016	0	0.657143	0.342857	0	0.706455	0.293545
KA79N	1	0.280585	0.719415	1	0.39521	0.60479	1	0.479997	0.520003
MA85T	1	0.161883	0.838117	0	0.657143	0.342857	1	0.602899	0.397101
AA90T	1	0.506475	0.493525	1	0.235294	0.764706	1	0.642283	0.357717
LA105R	0	0.91989	0.0801098	0	0.718954	0.281046	0	0.706455	0.293545
SA107L	1	0.342104	0.657896	1	0.39521	0.60479	1	0.469526	0.530474
FA109V	0	0.900657	0.099343	0	0.718954	0.281046	0	0.725081	0.274919
EA111K	1	0.39588	0.60412	1	0.39521	0.60479	1	0.498561	0.501439
GA113E	0	0.807117	0.192883	0	0.718954	0.281046	0	0.748713	0.251287
GA113A	1	0.615357	0.384643	0	0.657143	0.342857	0	0.748713	0.251287
NA117D	1	0.563642	0.436358	1	0.39521	0.60479	0	0.717677	0.282323
IA119T	1	0.483886	0.516114	0	0.718954	0.281046	1	0.577797	0.422203
IA119S	1	0.627984	0.372016	0	0.718954	0.281046	1	0.577797	0.422203
RA120W	0	0.954021	0.0459795	0	0.718954	0.281046	0	0.756199	0.243801
RA120Q	0	0.952988	0.047012	0	0.657143	0.342857	0	0.756199	0.243801
VA121A	1	0.493423	0.506577	0	0.657143	0.342857	1	0.550543	0.449457
PA122S	1	0.339098	0.660902	1	0.39521	0.60479	1	0.664498	0.335502
PA122L	1	0.310547	0.689453	1	0.39521	0.60479	1	0.635748	0.364252
MA123V	1	0.637833	0.362167	0	0.657143	0.342857	0	0.746651	0.253349
MA123T	1	0.400953	0.599047	0	0.718954	0.281046	0	0.746651	0.253349
DA127V	0	0.83684	0.16316	0	0.85	0.15	0	0.686198	0.313802
RA131C	1	0.307811	0.692189	1	0.235294	0.764706	1	0.444471	0.555529
RA131L	1	0.233052	0.766948	1	0.235294	0.764706	1	0.437324	0.562676
TA134P	0	0.83975	0.16025	0	0.718954	0.281046	0	0.754436	0.245564
TA134I	1	0.43512	0.56488	1	0.39521	0.60479	0	0.730264	0.269736
AA136E	1	0.669626	0.330374	1	0.39521	0.60479	1	0.581519	0.418481
KA157Q	1	0.416198	0.583802	1	0.39521	0.60479	1	0.499733	0.500267
KA157N	1	0.335799	0.664201	1	0.39521	0.60479	1	0.492486	0.507514
PA159T	1	0.25592	0.74408	1	0.39521	0.60479	0	0.697188	0.302812
PA159L	1	0.335054	0.664946	1	0.39521	0.60479	0	0.697188	0.302812
IA161N	1	0.686674	0.313326	0	0.718954	0.281046	0	0.746651	0.253349
IA161S	1	0.648405	0.351595	0	0.718954	0.281046	0	0.746651	0.253349
HA162P	1	0.624051	0.375949	1	0.39521	0.60479	0	0.696962	0.303038
RA170C	1	0.434666	0.565334	0	0.657143	0.342857	1	0.563253	0.436747
RA170P	1	0.608619	0.391381	0	0.657143	0.342857	1	0.563253	0.436747
LA174F	1	0.5283	0.4717	1	0.39521	0.60479	1	0.57937	0.42063
AA176D	0	0.876755	0.123245	0	0.718954	0.281046	0	0.746651	0.253349
PA178S	0	0.72367	0.27633	0	0.657143	0.342857	0	0.712849	0.287151
TA180P	0	0.857746	0.142254	1	0.39521	0.60479	0	0.721995	0.278005
PA182T	0	0.786613	0.213387	0	0.718954	0.281046	0	0.721382	0.278618
PA182L	0	0.829923	0.170077	1	0.39521	0.60479	0	0.69527	0.30473
WA184R	0	0.988432	0.0115676	0	0.718954	0.281046	0	0.725081	0.274919
LA185F	0	0.811323	0.188677	0	0.657143	0.342857	0	0.736949	0.263051
NA188S	1	0.33692	0.66308	1	0.39521	0.60479	0	0.692407	0.307593
NA188K	1	0.437155	0.562845	1	0.39521	0.60479	0	0.686198	0.313802
GA189V	1	0.303289	0.696711	1	0.235294	0.764706	1	0.531938	0.468062
AA190T	1	0.263117	0.736883	1	0.39521	0.60479	1	0.479895	0.520105
AA190E	1	0.365361	0.634639	1	0.39521	0.60479	1	0.479895	0.520105
VA191G	1	0.301674	0.698326	0	0.718954	0.281046	1	0.448516	0.551484
VA191E	1	0.301994	0.698006	1	0.39521	0.60479	1	0.448516	0.551484
GA195W	0	0.79472	0.20528	0	0.718954	0.281046	0	0.752215	0.247785
GA195E	0	0.744024	0.255976	0	0.718954	0.281046	0	0.752215	0.247785
SA196P	1	0.463207	0.536793	1	0.39521	0.60479	1	0.396575	0.603425
LA197F	1	0.647257	0.352743	0	0.657143	0.342857	1	0.568338	0.431662
LA197P	0	0.824123	0.175877	0	0.657143	0.342857	1	0.568338	0.431662
KA198E	1	0.397156	0.602844	1	0.39521	0.60479	1	0.437442	0.562558
GA202R	1	0.640683	0.359317	1	0.39521	0.60479	1	0.402691	0.597309
GA202E	1	0.352748	0.647252	1	0.39521	0.60479	1	0.402691	0.597309
YA205C	0	0.7273	0.2727	0	0.657143	0.342857	1	0.667255	0.332745
WA209R	0	0.946829	0.0531713	0	0.718954	0.281046	0	0.704807	0.295193
AA210V	0	0.715561	0.284439	1	0.39521	0.60479	0	0.745537	0.254463
YA212H	0	0.885701	0.114299	0	0.718954	0.281046	0	0.704807	0.295193
FA213I	1	0.380422	0.619578	0	0.657143	0.342857	0	0.695982	0.304018
FA213C	1	0.667466	0.332534	0	0.718954	0.281046	0	0.695982	0.304018
FA213Y	1	0.516515	0.483485	1	0.39521	0.60479	1	0.668584	0.331416
YA220C	0	0.825207	0.174793	0	0.718954	0.281046	0	0.706455	0.293545
TA231R	0	0.918183	0.0818166	0	0.718954	0.281046	0	0.71263	0.28737
EA233D	0	0.780222	0.219778	1	0.39521	0.60479	0	0.685847	0.314153
SA237P	0	0.70774	0.29226	1	0.235294	0.764706	1	0.457095	0.542905
GA239V	1	0.45162	0.54838	0	0.718954	0.281046	1	0.468646	0.531354
GA243V	1	0.0979283	0.902072	1	0.235294	0.764706	1	0.366745	0.633255
YA244H	1	0.480993	0.519007	0	0.718954	0.281046	1	0.406683	0.593317
PA245H	1	0.411205	0.588795	1	0.235294	0.764706	1	0.476286	0.523714
FA251L	1	0.531769	0.468231	0	0.657143	0.342857	0	0.706455	0.293545
HA255Q	1	0.466695	0.533305	1	0.39521	0.60479	1	0.516697	0.483303
RA257Q	0	0.798749	0.201251	0	0.657143	0.342857	1	0.542175	0.457825
FA259L	1	0.682579	0.317421	0	0.657143	0.342857	0	0.706455	0.293545
GA265D	0	0.802964	0.197036	0	0.718954	0.281046	1	0.650511	0.349489
PA266A	1	0.305816	0.694184	1	0.39521	0.60479	0	0.7232	0.2768
PA266L	1	0.325302	0.674698	1	0.39521	0.60479	0	0.697188	0.302812
PA266R	1	0.578515	0.421485	1	0.39521	0.60479	0	0.697188	0.302812
SA271N	1	0.260034	0.739966	1	0.235294	0.764706	1	0.511494	0.488506
LA279P	1	0.672011	0.327989	0	0.718954	0.281046	1	0.577797	0.422203
RA285C	0	0.853622	0.146378	1	0.39521	0.60479	1	0.562976	0.437024
RA285H	0	0.875768	0.124232	0	0.718954	0.281046	1	0.562976	0.437024
PA289L	1	0.170041	0.829959	1	0.39521	0.60479	1	0.378432	0.621568
KA303I	1	0.11722	0.88278	1	0.235294	0.764706	1	0.437324	0.562676
YA304C	1	0.454905	0.545095	0	0.718954	0.281046	1	0.637535	0.362465
VA305L	1	0.647947	0.352053	1	0.235294	0.764706	0	0.679567	0.320433
AA309V	0	0.717597	0.282403	1	0.39521	0.60479	0	0.721913	0.278087
HA311R	0	0.976232	0.0237684	0	0.718954	0.281046	0	0.754436	0.245564
WA312R	0	0.965617	0.0343835	0	0.718954	0.281046	0	0.732811	0.267189
WA312C	0	0.936364	0.0636356	0	0.718954	0.281046	0	0.732811	0.267189
YA313H	0	0.892614	0.107386	0	0.718954	0.281046	0	0.759678	0.240322
DA315H	1	0.403165	0.596835	1	0.235294	0.764706	1	0.584121	0.415879
AA318D	1	0.5298	0.4702	0	0.718954	0.281046	1	0.406683	0.593317
PA319A	1	0.143393	0.856607	1	0.235294	0.764706	1	0.373504	0.626496
TA323I	1	0.205492	0.794508	1	0.39521	0.60479	1	0.42712	0.57288
LA324P	0	0.806918	0.193082	0	0.718954	0.281046	1	0.585368	0.414632
GA325R	1	0.480061	0.519939	1	0.235294	0.764706	1	0.449663	0.550337
GA325W	1	0.24451	0.75549	1	0.235294	0.764706	1	0.449663	0.550337
EA326K	1	0.391826	0.608174	1	0.39521	0.60479	1	0.464177	0.535823
RA329C	1	0.168652	0.831348	1	0.235294	0.764706	1	0.474533	0.525467
FA331S	1	0.396386	0.603614	0	0.718954	0.281046	1	0.572851	0.427149
LA336P	0	0.723604	0.276396	0	0.657143	0.342857	1	0.60984	0.39016
AA341T	1	0.553481	0.446519	1	0.39521	0.60479	1	0.478636	0.521364
CA342G	0	0.911394	0.0886064	0	0.718954	0.281046	0	0.731108	0.268892
CA342R	0	0.975163	0.0248371	0	0.718954	0.281046	0	0.731108	0.268892
CA342Y	0	0.964897	0.035103	0	0.718954	0.281046	0	0.731108	0.268892
WA348G	1	0.236518	0.763482	0	0.718954	0.281046	1	0.396575	0.603425
EA349K	1	0.260801	0.739199	1	0.235294	0.764706	1	0.445923	0.554077
VA352L	1	0.40294	0.59706	1	0.39521	0.60479	1	0.412848	0.587152
RA353W	1	0.590989	0.409011	0	0.718954	0.281046	1	0.433443	0.566557
RA353G	1	0.469003	0.530997	0	0.718954	0.281046	1	0.433443	0.566557
GA355D	1	0.635158	0.364842	0	0.718954	0.281046	1	0.456173	0.543827
SA356F	0	0.735614	0.264386	0	0.718954	0.281046	1	0.481113	0.518887
RA359Q	1	0.623253	0.376747	0	0.718954	0.281046	1	0.456337	0.543663
YA363C	1	0.549808	0.450192	0	0.718954	0.281046	1	0.60984	0.39016
SA364R	0	0.88168	0.11832	0	0.718954	0.281046	1	0.575517	0.424483
SA364N	1	0.603506	0.396494	0	0.657143	0.342857	1	0.575517	0.424483
SA364T	1	0.247728	0.752272	1	0.39521	0.60479	1	0.551551	0.448449
SA366G	1	0.462267	0.537733	0	0.657143	0.342857	1	0.488604	0.511396
SA366N	1	0.521303	0.478697	1	0.39521	0.60479	1	0.464298	0.535702
SA366T	1	0.377882	0.622118	1	0.39521	0.60479	1	0.457095	0.542905
TA369M	1	0.19649	0.80351	1	0.39521	0.60479	1	0.479895	0.520105
NA370S	1	0.585795	0.414205	1	0.39521	0.60479	1	0.558723	0.441277
NA370K	0	0.710605	0.289395	1	0.39521	0.60479	1	0.558723	0.441277
LA371V	1	0.523837	0.476163	1	0.39521	0.60479	1	0.568338	0.431662
VA375L	1	0.615979	0.384021	1	0.39521	0.60479	1	0.451971	0.548029
GA377S	1	0.675643	0.324357	0	0.718954	0.281046	1	0.621877	0.378123
WA378G	0	0.836781	0.163219	0	0.718954	0.281046	0	0.725081	0.274919
DA380N	1	0.489964	0.510036	1	0.39521	0.60479	1	0.5468	0.4532
DA380H	1	0.56803	0.43197	0	0.657143	0.342857	1	0.577909	0.422091
DA380A	1	0.397735	0.602265	1	0.39521	0.60479	1	0.5468	0.4532
NA382K	0	0.795522	0.204478	0	0.657143	0.342857	0	0.746573	0.253427
LA383R	0	0.822719	0.177281	0	0.718954	0.281046	1	0.610304	0.389695
LA385P	0	0.812929	0.187071	0	0.718954	0.281046	1	0.583457	0.416543
PA387L	1	0.176203	0.823797	1	0.39521	0.60479	1	0.414933	0.585067
GA389E	1	0.607487	0.392513	0	0.718954	0.281046	1	0.607091	0.392909
GA390R	1	0.648161	0.351839	1	0.39521	0.60479	1	0.581271	0.418729
PA391L	1	0.451989	0.548011	1	0.39521	0.60479	0	0.705659	0.294341
NA392I	1	0.379439	0.620561	1	0.39521	0.60479	1	0.521835	0.478165
WA393R	0	0.781686	0.218314	1	0.39521	0.60479	1	0.591992	0.408008
WA393L	1	0.508089	0.491911	1	0.39521	0.60479	1	0.591992	0.408008
VA394L	1	0.255098	0.744902	1	0.235294	0.764706	1	0.427745	0.572255
RA395C	1	0.623839	0.376161	1	0.235294	0.764706	1	0.388375	0.611625
RA395P	0	0.758877	0.241123	1	0.235294	0.764706	1	0.418801	0.581199
NA396T	1	0.445677	0.554323	1	0.39521	0.60479	1	0.536497	0.463503
FA397S	1	0.294102	0.705898	0	0.718954	0.281046	1	0.403933	0.596067
VA398I	0	0.720063	0.279937	0	0.85	0.15	0	0.703496	0.296504
VA398L	0	0.840306	0.159694	0	0.85	0.15	0	0.703496	0.296504
VA398F	0	0.857817	0.142183	0	0.85	0.15	0	0.729177	0.270823
DA399N	1	0.482971	0.517029	0	0.718954	0.281046	1	0.406683	0.593317
DA399Y	1	0.640629	0.359371	0	0.718954	0.281046	1	0.406683	0.593317
PA401L	1	0.619446	0.380554	1	0.39521	0.60479	1	0.562037	0.437963
IA402F	1	0.65822	0.34178	0	0.657143	0.342857	0	0.746651	0.253349
IA402T	1	0.4308	0.5692	0	0.718954	0.281046	0	0.746651	0.253349
DA409H	1	0.286039	0.713961	1	0.39521	0.60479	1	0.576037	0.423963
DA409G	1	0.271756	0.728244	0	0.657143	0.342857	1	0.599644	0.400356
DA409V	1	0.279043	0.720957	1	0.39521	0.60479	1	0.568942	0.431058
FA411I	1	0.362005	0.637995	0	0.657143	0.342857	1	0.612924	0.387076
YA412H	1	0.515144	0.484856	0	0.718954	0.281046	1	0.569149	0.430851
KA413Q	1	0.46498	0.53502	1	0.39521	0.60479	1	0.524471	0.475529
QA414R	0	0.806476	0.193524	1	0.39521	0.60479	0	0.704909	0.295091
PA415R	0	0.734356	0.265644	0	0.718954	0.281046	1	0.582981	0.417019
MA416V	1	0.247521	0.752479	0	0.657143	0.342857	1	0.468748	0.531252
FA417V	0	0.904071	0.0959289	0	0.718954	0.281046	0	0.725081	0.274919
YA418C	0	0.881738	0.118262	0	0.718954	0.281046	0	0.715004	0.284996
KA425E	1	0.540831	0.459169	1	0.39521	0.60479	0	0.728001	0.271999
RA433G	0	0.757411	0.242589	0	0.718954	0.281046	0	0.746651	0.253349
RA433S	0	0.739811	0.260189	0	0.657143	0.342857	0	0.746651	0.253349
LA444P	0	0.764311	0.235689	0	0.718954	0.281046	1	0.581496	0.418504
LA444R	0	0.830757	0.169243	0	0.718954	0.281046	1	0.581496	0.418504
AA446P	1	0.563028	0.436972	1	0.235294	0.764706	1	0.432293	0.567707
HA451R	0	0.758196	0.241804	0	0.857143	0.142857	0	0.703396	0.296604
VA460M	1	0.421629	0.578371	1	0.39521	0.60479	1	0.653485	0.346515
LA461P	1	0.590389	0.409611	0	0.657143	0.342857	1	0.471094	0.528906
NA462S	0	0.869209	0.130791	1	0.39521	0.60479	0	0.746573	0.253427
NA462K	0	0.917827	0.0821732	0	0.718954	0.281046	0	0.746573	0.253427
RA463C	1	0.49119	0.50881	1	0.39521	0.60479	1	0.414773	0.585227
RA463P	1	0.549334	0.450666	1	0.39521	0.60479	1	0.421827	0.578173
DA474Y	1	0.459412	0.540588	1	0.39521	0.60479	1	0.424693	0.575307
GA478S	1	0.515445	0.484555	0	0.718954	0.281046	1	0.488604	0.511396
LA480P	0	0.710347	0.289653	0	0.718954	0.281046	1	0.536954	0.463046
IA489T	1	0.289444	0.710556	0	0.718954	0.281046	0	0.706455	0.293545
TA491I	0	0.722307	0.277693	1	0.39521	0.60479	0	0.739998	0.260002
RA496C	1	0.560527	0.439473	1	0.39521	0.60479	1	0.449663	0.550337
RA496H	1	0.557056	0.442944	1	0.2	0.8	1	0.481113	0.518887
